# Supplementary material for: Combined Lactiplantibacillus plantarum CRL1506 and MPL16 Nasal Priming More Effectively Modulates Respiratory Antiviral Innate Immunity than Single Strains
Source: Int J Mol Sci. 2025 Oct 16;26(20):10079. doi: 10.3390/ijms262010079 (PMC12563780; doi:10.3390/ijms262010079)
Supplement: Supplementary file 1 [file ijms-26-10079-s001.zip]

Archive with 1 entries (1 files):
- ijms-3922644-supplementary.pdf
